# Supplementary material for: Technological Properties of Inulin-Enriched Doughs and Breads, Influence on Short-Term Storage and Glycemic Response
Source: Foods. 2024 Aug 27;13(17):2711. doi: 10.3390/foods13172711 (PMC11395101; doi:10.3390/foods13172711)
Supplement: Supplementary file 1 [file foods-13-02711-s001.zip]

Archive with 1 entries (1 files):
- foods-3170519-supplementary.pdf
